# Supplementary material for: IgA Nephropathy Caused by Unusual Polymerization of IgA1 with Aberrant N-Glycosylation in a Patient with Monoclonal Immunoglobulin Deposition Disease
Source: PLoS One. 2014 Mar 20;9(3):e91079. doi: 10.1371/journal.pone.0091079 (PMC3961232; doi:10.1371/journal.pone.0091079)
Supplement: Table S1 — Lectin array signal intensities for purified IgA1(Individual data). (XLSX) [file pone.0091079.s003.xlsx]

## Sheet: Table S1
Supplemental Table 1. Lectin array signal intensities for purified IgA1
	Signal Intensity
Lectin	Healthy Volunteer 1	Healthy Volunteer 2	Healthy Volunteer 3	MPCD1	MPCD2	mIgA-MIDD
LTL	0	0	0	0	0	0
PSA	0.574861	0.636957	0.593897	0.251656	0.51476	0.409091
LCA	0.728281	0.767391	0.730047	0.456954	0.627306	0.622727
UEA-I	0	0.0130435	0.00469484	0	0	0
AOL	0.652495	0.584783	0.471831	0.498896	0.343173	1.08864
AAL	0.927911	0.63913	0.631455	0.92936	0.695572	1.16818
MAL	0.0147874	0.0217391	0.0140845	0	0.0627306	0.0318182
SNA	0.939002	0.934783	0.938967	0.951435	0.907749	0.915909
SSA	0.842884	0.784783	0.7723	0.807947	0.815498	0.715909
TJA-I	1	1	1	1	1	1
PHA(L)	0.0573013	0.0673913	0.0539906	0.0331126	0.0110701	0.234091
ECA	0.0351201	0.0695652	0.0446009	0	0.0202952	0.0159091
RCA120	0.974122	0.98913	0.967136	0.87638	0.715867	0.986364
PHA(E)	0.617375	0.793478	0.835681	0.467991	0.217712	0.734091
DSA	0.397412	0.304348	0.328638	0.408389	0.127306	0.390909
GSL-II	0	0	0	0	0	0
NPA	0.0702403	0.113043	0.0704225	0.0485651	0.0276753	0.2
ConA	0.299445	0.108696	0.0868545	0.161148	0.142066	0.263636
GNA	0.134935	0.0956522	0.056338	0.0640177	0.0295203	0.386364
HHL	0.197782	0.13913	0.0751174	0.231788	0.0664207	0.395455
EEL	0	0.0173913	0.0140845	0	0	0
LEL	0.582255	0.297826	0.279343	0.459161	0.381919	0.693182
STL	0.634011	0.4	0.396714	0.432671	0.51845	0.613636
UDA	0.735675	0.636957	0.516432	0.724062	0.54059	0.677273
PWM	0	0	0	0	0	0
BPL	0.0961183	0.158696	0.0892019	0.267108	0.0830258	0.259091
TJA-II	0.0998152	0.104348	0.0375587	0.227373	0.0184502	0.270455
ABA	0.513863	0.591304	0.586854	0.607064	0.553506	0.356818
Jacalin	0.55268	0.591304	0.607981	0.569536	0.616236	0.25
PNA	0	0	0	0.013245	0	0
WFA	0	0.023913	0.00234742	0	0	0.170455
ACA	0.157116	0.226087	0.157277	0.377483	0.138376	0.0181818
MPA	0.391867	0.502174	0.424883	0.547461	0.54797	0.168182
HPA	0.0462107	0.0413043	0	0.19426	0	0
VVA	0	0	0	0	0	0
DBA	0	0	0	0	0	0
SBA	0	0	0	0	0	0
GSL-I	0	0	0	0	0	0
PTL-I	0	0	0	0	0	0
MAH	0	0.00434783	0.00234742	0	0	0
WGA	0.805915	0.821739	0.779343	0.754967	0.704797	0.659091
GSL-IA4	0	0	0	0	0	0
GSL-IB4	0	0	0	0	0	0
*The values are presented as the median and TJA-I-normalization
