# Supplementary material for: IgA Nephropathy Caused by Unusual Polymerization of IgA1 with Aberrant N-Glycosylation in a Patient with Monoclonal Immunoglobulin Deposition Disease
Source: PLoS One. 2014 Mar 20;9(3):e91079. doi: 10.1371/journal.pone.0091079 (PMC3961232; doi:10.1371/journal.pone.0091079)
Supplement: Table S2 — Lectin array signal intensities for purified IgA1 after trypsin digestion (Individual data). (XLSX) [file pone.0091079.s004.xlsx]

## Sheet: Table S2
Supplemental Table 2. Lectin array signal intensities for purified IgA1 after trypsin digestion
	Signal Intensities
Lectin	Healthy Volunteer 1	Healthy Volunteer 2	Healthy Volunteer 3	MPCD1	MPCD2	mIgA-MIDD
LTL	0.0150862	0.00985222	0.0289017	0	0	0
PSA	0.0775862	0.0541872	0.0751445	0.00517241	0.0481696	0.107266
LCA	0.0926724	0.0689655	0.0924855	0.00862069	0.0578035	0.148789
UEA-I	0	0	0	0	0	0
AOL	0.0258621	0.0763547	0.0289017	0.0275862	0.0134875	0.0259516
AAL	0.0581897	0.128079	0.118497	0.0517241	0.0289017	0.0519031
MAL	0	0	0	0	0	0
SNA	0.314655	0.184729	0.16763	0.174138	0.254335	0.32526
SSA	0.163793	0.08867	0.0635838	0.0844828	0.100193	0.126298
TJA-I	0.211207	0.135468	0.0982659	0.0982759	0.146435	0.207612
PHA(L)	0	0.00985222	0.0144509	0.0103448	0.00385356	0.0103806
ECA	0	0	0.0115607	0	0.00385356	0
RCA120	0.0775862	0.08867	0.109827	0.0293103	0.0346821	0.0622837
PHA(E)	0.0215517	0.0517241	0.0722543	0	0.00192678	0.0017301
DSA	0.142241	0.130542	0.231214	0.05	0.044316	0.134948
GSL-II	0	0	0	0.00172414	0	0
NPA	0.012931	0.0172414	0.0346821	0.00344828	0	0.00346021
ConA	0	0.00492611	0	0	0	0.0017301
GNA	0	0.0295567	0.0260116	0.00344828	0	0.00346021
HHL	0	0.0147783	0	0.00172414	0	0
EEL	0	0.00246305	0	0.0155172	0.00385356	0.0207612
LEL	0.0991379	0.108374	0.138728	0.0948276	0.0751445	0.115917
STL	0.075431	0.12069	0.141618	0.037931	0.0366089	0.0380623
UDA	0.0905172	0.140394	0.101156	0.0603448	0.0404624	0.0553633
PWM	0.0387931	0	0.0404624	0	0	0
BPL	0	0.0197044	0	0.0775862	0.0115607	0.0363322
TJA-II	0	0.0270936	0.0115607	0.0465517	0.00578035	0.0207612
ABA	1	1	1	1	1	1
Jacalin	0.838362	0.492611	0.575145	0.991379	0.799615	0.99481
PNA	0.0366379	0.0492611	0.106936	0.124138	0.017341	0.0536332
WFA	0	0.044335	0.0231214	0.00689655	0	0.00692042
ACA	0.357759	0.305419	0.33237	0.763793	0.308285	0.65917
MPA	0.30819	0.460591	0.482659	0.439655	0.28131	0.49481
HPA	0.012931	0.0615764	0.0895954	0.0189655	0	0.00692042
VVA	0.00431034	0.0369458	0.0289017	0.00172414	0	0
DBA	0	0.0295567	0	0	0	0
SBA	0	0.0394089	0.017341	0	0	0
GSL-I	0.00431034	0.0541872	0.0346821	0.00689655	0	0
PTL-I	0	0.0615764	0.0404624	0.00689655	0	0
MAH	0	0.0172414	0.0289017	0	0	0
WGA	0.0387931	0.241379	0.144509	0.0155172	0.00963391	0.0415225
GSL-IA4	0.0237069	0.0320197	0.0606936	0	0.00385356	0
GSL-IB4	0.0517241	0.0172414	0.112717	0	0	0
*The values are presented as the median and ABA-normalization
