# Supplementary material for: IgA Nephropathy Caused by Unusual Polymerization of IgA1 with Aberrant N-Glycosylation in a Patient with Monoclonal Immunoglobulin Deposition Disease
Source: PLoS One. 2014 Mar 20;9(3):e91079. doi: 10.1371/journal.pone.0091079 (PMC3961232; doi:10.1371/journal.pone.0091079)
Supplement: Table S3 — Lectin array signals for PNGase F-treated IgA1 of mIgA-MIDD. (XLSX) [file pone.0091079.s005.xlsx]

## Sheet: Table S3
Supplemental Table 3. Lectin array signals for PNGase F-treated IgA1 of mIgA-MIDD
	Signal Intensities
Lectin	PNGF(-)	PNGF(+)
LTL	0.00102571	0.00222729
PSA	0.000402952	0.331135
LCA	0	0.397704
UEA_I	0	0
AOL	3.09456e-05	0.0895262
AAL	0.000786748	0.346517
MAL_I	0	0.0405793
SNA	0.00139196	0.530455
SSA	0.000160463	0.566327
TJA-I	0.00869678	0.829859
PHA(L)	0	0.0846962
ECA	0.000621123	0.251104
RCA120	0.0100166	0.834702
PHA(E)	0	0.709716
DSA	0.00425055	0.197389
GSL-II	0	0
NPA	0.00116582	0.0102833
ConA	0.00256417	0.154863
GNA	0	0.00608594
HHL	0	0.0103694
ACG	0.663003	0.612786
TxLC_I	0.000514479	0.598469
BPL	0.184579	0.120334
TJA-II	0.204666	0.29581
EEL	0.00322189	0.000468938
ABA	0.939731	0.985517
LEL	0.0185053	0.873639
STL	0.087351	0.465487
UDA	0.00735098	0.422313
PWM	0	0
Jacalin	1	1
PNA	0.0302671	0.00317589
WFA	0.028697	0.127697
ACA	0.650663	0.577085
MPA	0.821903	0.841762
HPA	0.319066	0.0650476
VVA	0.0388879	0.0297348
DBA	0.00106739	0
SBA	0.0113018	0.0129973
Calsepa	0	0.594203
PTL_I	0	0
MAH	0.287614	0.159595
WGA	0.395853	0.35969
GSL_I_A4	0.0206821	0.00148757
GSL_I_B4	0	0
*The values are presented as the median and Jacalin-normalization
